# Supplementary material for: Associations between reasons for vaping and current vaping and smoking status: Evidence from a UK based cohort
Source: Drug Alcohol Depend. 2020 Dec 1;217:108362. doi: 10.1016/j.drugalcdep.2020.108362 (PMC7768186; doi:10.1016/j.drugalcdep.2020.108362)
Supplement: Supplementary file 1 [file mmc1.zip]

Archive with 1 entries (1 files):
- KC-20-0203_DataProfile.xml
