# Supplementary material for: Associations between reasons for vaping and current vaping and smoking status: Evidence from a UK based cohort
Source: Drug Alcohol Depend. 2020 Dec 1;217:108362. doi: 10.1016/j.drugalcdep.2020.108362 (PMC7768186; doi:10.1016/j.drugalcdep.2020.108362)
Supplement: Supplementary file 1 [file mmc1.zip › KC-20-0203_DataProfile.xml]

<?xml version="1.0" encoding="utf-8" standalone="no"?>
<data>
  <datasets>
    <author>jasmine.khouja@bristol.ac.uk</author>
    <type>0</type>
    <dataset>
      <value>3</value>
      <reason>The authors do not have permission to share data</reason>
      <comments />
    </dataset>
  </datasets>
</data>
